# Supplementary material for: Mapping global urban land for the 21st century with data-driven simulations and Shared Socioeconomic Pathways
Source: Nat Commun. 2020 May 8;11:2302. doi: 10.1038/s41467-020-15788-7 (PMC7210308; doi:10.1038/s41467-020-15788-7)
Supplement: Supplementary file 4 — Source Data [file 41467_2020_15788_MOESM4_ESM.xlsx]

## Sheet: fig_2
ISO3v10	country	UrbanLandExpansion_%_2000-2100_SSP2	PerCapitaUrbanLand_m2_2100_SSP2
ABW	Aruba	270.902	739.812
AFG	Afghanistan	793.584	57.2196
AGO	Angola	249.632	74.5414
AIA	Anguilla	106.957	159.446
ALB	Albania	279.231	690.216
AND	Andorra	117.644	198.049
ANT	Netherland Antilles	109.454	355.069
ARE	United Arab Emirates	148.291	40.4675
ARG	Argentina	126.775	234.481
ARM	Armenia	203.367	791.019
ASM	American Samoa	112.417	48.9464
ATG	Antigua and Barbuda	1111.25	904.644
AUS	Australia	138.812	551.699
AUT	Austria	218.212	1131.62
AZE	Azerbaijan	220.181	409.886
BDI	Burundi	2332.87	214.554
BEL	Belgium	125.458	832.07
BEN	Benin	405.726	144.568
BFA	Burkina Faso	879.064	81.5538
BGD	Bangladesh	507.038	24.8487
BGR	Bulgaria	189.978	1089.03
BHR	Bahrain	122.499	79.2902
BHS	Bahamas	154.201	379.733
BIH	Bosnia-Herzegovina	270.033	754.412
BLR	Belarus	175.477	433.166
BLZ	Belize	330.046	217.658
BMU	Bermuda	106.283	18.1866
BOL	Bolivia	196.964	169.191
BRA	Brazil	151.479	237.13
BRB	Barbados	364.166	1270.65
BRN	Brunei Darussalam	178.636	570.379
BTN	Bhutan	638.81	13.7895
BWA	Botswana	240.831	422.236
CAF	Central African Republic	414.092	162.362
CAN	Canada	161.427	463.651
CHE	Switzerland	183.53	731.762
CHL	Chile	134.973	241.856
CHN	China	476.636	552.322
CIV	Ivory Coast	296.85	236.353
CMR	Cameroon	237.325	103.551
COD	Congo, Democratic Republic	463.389	96.6428
COG	Congo	233.273	113.443
COK	Cook Islands	#DIV/0!	0
COL	Colombia	170.351	93.8963
COM	Comoros	423.382	83.8983
CPV	Cape Verde	211.52	87.0532
CRI	Costa Rica	210.751	257.176
CUB	Cuba	173.069	415.624
CYM	Cayman Islands	109.829	264.831
CYP	Cyprus	203.205	478.53
CZE	Czech Republic	177.099	854.125
DEU	Germany	187.919	1048.2
DJI	Djibouti	157.838	25.3918
DMA	Commonwealth of Dominica	138.751	150.636
DNK	Denmark	152.146	603.599
DOM	Dominican Republic	202.152	168.197
DZA	Algeria	211.957	169.963
ECU	Ecuador	199.738	137.401
EGY	Egypt	311.442	143.396
ERI	Eritrea	703.405	120.043
ESP	Spain	179.423	451.621
EST	Estonia	196.543	450.586
ETH	Ethiopia	1012.22	63.241
FIN	Finland	156.187	241.874
FJI	Fiji	238.454	72.7919
FLK	Falkland Islands	#DIV/0!	0
FRA	France	162.095	602.691
FRO	Faeroe Islands	#DIV/0!	0
FSM	Federated State of Micronesia	473.172	281.395
GAB	Gabon	160.302	298.229
GBR	United Kingdom	163.39	400.779
GEO	Georgia	206.897	1160.03
GGY	Guernsey	996.115	2935.22
GHA	Ghana	302.424	197.292
GIB	Gibraltar	108.788	15.1318
GIN	Guinea	470.232	229.932
GLP	Guadeloupe	112.867	232.462
GMB	Gambia	266.719	146.418
GNB	Guinea-Bissau	482.029	140.53
GNQ	Equatorial Guinea	408.258	144.662
GRC	Greece	230.344	712.975
GRD	Grenada	323.424	411.81
GRL	Greenland	997.407	96.0781
GTM	Guatemala	282.245	125.817
GUF	French Guiana	149.883	173.406
GUM	Guam	112.778	139.341
GUY	Guyana	418.397	1561.61
HKG	Hong Kong	115.883	20.2229
HND	Honduras	312.494	159.333
HRV	Croatia	251.637	1137.47
HTI	Haiti	295.57	134.594
HUN	Hungary	212.935	1389.33
IDN	Indonesia	334.508	296.261
IMN	Isle of Man	153.761	490.305
IND	India	621.694	97.3911
IRL	Ireland	234.172	400.854
IRN	Iran	198.19	152.948
IRQ	Iraq	189.319	49.5483
ISL	Iceland	130.184	92.1221
ISR	Israel	135.684	119.692
ITA	Italy	215.491	838.911
JAM	Jamaica	272.059	646.005
JEY	Jersey	1023.23	1972.89
JOR	Jordan	144.675	85.4898
JPN	Japan	219.33	1058.29
KAZ	Kazakhstan	224.359	297.942
KEN	Kenya	1052.6	37.5348
KGZ	Kyrgyz Republic	354.257	515.825
KHM	Cambodia	708.579	88.8235
KIR	Kiribati	1104.18	1.50327
KNA	Saint Kitts and Nevis	1151.46	1386.95
KOR	Korea	160.655	252.578
KWT	Kuwait	109.578	118.751
LAO	Lao People's Democratic Republic	504.498	157.796
LBN	Lebanon	145.382	281.438
LBR	Liberia	275.255	178.422
LBY	Libyan Arab Jamahiriya	161.77	281.048
LCA	Saint Lucia	495.529	357.492
LIE	Liechtenstein	1143.52	4673.97
LKA	Sri Lanka	741.593	372.233
LSO	Lesotho	666.502	412.034
LTU	Lithuania	209.521	532.488
LUX	Luxembourg	151.195	214.646
LVA	Latvia	207.825	400.706
MAC	Macao	111.797	33.9123
MAR	Morocco (includes Western Sahara)	231.639	223.736
MCO	Monaco	100.593	113.721
MDA	Republic of Moldova	223.306	3995.84
MDG	Madagascar	520.085	22.1139
MDV	Maldives	379.633	1.3628
MEX	Mexico	170.495	210.551
MHL	Marshall Islands	123.533	0.0212825
MKD	Macedonia	230.723	540.46
MLI	Mali	528.488	44.2626
MLT	Malta	128.271	441.565
MMR	Myanmar	435.72	184.167
MNG	Mongolia	193.313	97.0796
MNP	Northern Mariana Islands	117.238	197.702
MOZ	Mozambique	454.518	96.6963
MRT	Mauritania	351.244	107.454
MSR	Montserrat	1488.49	3517.01
MTQ	Martinique	132.879	196.804
MUS	Mauritius	277.101	348.374
MWI	Malawi	1456.27	170.928
MYS	Malaysia	188.874	285.043
MYT	Mayotte	268.961	47.8695
NAM	Namibia	505.856	811.199
NCL	New Caledonia	236.857	93.2323
NER	Niger	1821.6	65.8302
NFK	Norfolk Island	955.039	17.2531
NGA	Nigeria	291.033	46.8716
NIC	Nicaragua	244.844	117.724
NIU	Niue	#DIV/0!	0
NLD	Netherlands	165.732	512.566
NOR	Norway	169.731	445.088
NPL	Nepal	802.45	54.1627
NRU	Nauru	106.227	14.7868
NZL	New Zealand	146.951	448.936
OMN	Oman	174.986	95.161
PAK	Pakistan	419.185	43.2131
PAN	Panama	182.282	121.789
PCN	Pitcairn	#DIV/0!	0
PER	Peru	161.69	191.221
PHL	Philippines	273.08	52.6329
PLW	Palau	121.511	57.3064
PNG	Papua New Guinea	1017.79	207.29
POL	Poland	229.643	859.285
PRI	Puerto Rico	129.879	1149.04
PRK	Korea, Dem. People's Rep. of	226.695	267.751
PRT	Portugal	250.837	1094.23
PRY	Paraguay	211.184	77.0985
PSE	Occupied Palestinian Territory	166.941	69.0544
PYF	French Polynesia	250.588	0.0512054
QAT	Qatar	105.331	89.959
REU	Reunion	111.083	200.995
ROU	Romania	243.895	1467.54
RUS	Russia	178.758	489.512
RWA	Rwanda	1363.25	60.4475
SAU	Saudi Arabia	153.772	97.5717
SCG	Serbia and Montenegro	238.415	442.516
SDN	Sudan	471.338	68.3616
SEN	Senegal	340.239	61.6209
SGP	Singapore	113.687	56.0152
SHN	Saint Helena	916.097	8976.63
SJM	Svalbard	#DIV/0!	#DIV/0!
SLB	Solomon Islands	817.61	120.732
SLE	Sierra Leone	340.245	142.945
SLV	El Salvador	222.676	184.003
SMR	San Marino	111.233	797.567
SOM	Somalia	361.601	640.806
SPM	Saint Pierre and Miquelon	1019.98	821.864
STP	Sao Tome and Principe	192.519	145.15
SUR	Suriname	186.043	486.96
SVK	Slovakia	237.006	1128.09
SVN	Slovenia	250.883	714.465
SWE	Sweden	150.631	281.764
SWZ	Swaziland	922.726	620.634
SYC	Seychelles	154.041	41.5538
SYR	Syrian Arab Republic	243.202	164.375
TCA	Turks and Caicos Islands	125.608	131.197
TCD	Chad	787.63	31.8944
TGO	Togo	382.982	79.3153
THA	Thailand	410.146	430.998
TJK	Tajikistan	409.484	208.22
TKL	Tokelau	#DIV/0!	0
TKM	Turkmenistan	249.973	70.9921
TLS	East Timor	455.523	169.632
TON	Tonga	448.154	5.4121
TTO	Trinidad and Tobago	832.369	2105.39
TUN	Tunisia	205.801	310.515
TUR	Turkey	207.203	200.271
TUV	Tuvalu	87.5196	0.0580374
TWN	Taiwan	192.793	427.337
TZA	United Rep. of Tanzania	859.662	60.6721
UGA	Uganda	2414.35	78.4995
UKR	Ukraine	194.666	1132.65
URY	Uruguay	133.077	399.302
USA	United States of America	163.742	712.944
UZB	Uzbekistan	327.609	411.977
VCT	Saint Vincent	282.914	741.006
VEN	Venezuela	124.04	143.692
VGB	British Virgin Islands	1322.87	2159.2
VIR	United States Virgin Islands	122.055	656.606
VNM	Viet Nam	481.078	195.101
VUT	Vanuatu	534.895	24.0272
WLF	Wallis and Futuna	944.627	102.934
WSM	Western Samoa	528.724	195.374
YEM	Yemen	610.806	78.9885
ZAF	South Africa	230.541	630.062
ZMB	Zambia	417.02	97.2907
ZWE	Zimbabwe	385.926	411.565

## Sheet: fig_4
ISO_yr1_yr2	UrbanLand_ ChangeRate_yr0_yr1	Population_ UrbanShare_yr2	Urban Land Expansion Style
AGO9000	0.522059	0.32419	3
ALB9000	0.623411	0.41741	3
ARE9000	0.0995566	0.80236	1
ARG9000	0.382383	0.89142	1
AUS9000	0.34139	0.87165	1
AUT9000	0.303547	0.658	1
BDI9000	0.928147	0.08246	3
BEL9000	0.342106	0.97128	1
BEN9000	0.62331	0.38333	3
BFA9000	0.466937	0.17844	3
BGD9000	0.722225	0.2359	3
BGR9000	0.386848	0.68899	1
BHR9000	0.384535	0.88372	1
BHS9000	0.46639	0.82009	1
BLZ9000	0.370825	0.47663	2
BOL9000	0.308437	0.61834	2
BRA9000	0.290913	0.81192	1
BRB9000	0	0.3383	2
BTN9000	1.03363	0.25418	3
BWA9000	0.974489	0.53219	3
CAF9000	0.26526	0.37639	2
CAN9000	0.303738	0.79478	1
CHE9000	0.325856	0.73322	1
CHL9000	0.327987	0.86073	1
CHN9000	0.646526	0.35877	3
CIV9000	0.19533	0.43541	2
CMR9000	0.517297	0.45542	2
COD9000	0.422824	0.35122	2
COG9000	0.172255	0.58695	2
COL9000	7.60495e-05	0.72075	1
COM9000	0	0.2808	2
CPV9000	0	0.53435	2
CRI9000	0.334351	0.59049	2
CUB9000	0.329047	0.75323	1
CYP9000	0.91728	0.68648	3
DEU9000	0.285414	0.73067	1
DNK9000	0.389127	0.851	1
DOM9000	0.517121	0.61746	2
DZA9000	0.975531	0.59919	3
ECU9000	0	0.60299	1
EGY9000	0.280231	0.42797	2
ESP9000	0.406684	0.76262	1
FIN9000	0.371505	0.82183	1
FJI9000	0	0.47908	2
FRA9000	0.374917	0.75871	1
GAB9000	0.673336	0.80082	1
GBR9000	0.143537	0.78651	1
GHA9000	0.466336	0.43929	2
GIN9000	0.42164	0.31017	2
GMB9000	0.443254	0.47868	2
GNB9000	0.422034	0.36654	3
GNQ9000	1.34525	0.38806	3
GRC9000	0.350423	0.72716	1
GTM9000	0.386671	0.45127	2
GUY9000	0	0.28694	2
HKG9000	0.307695	1	1
HND9000	0.432853	0.45458	2
HTI9000	0.512724	0.356	3
HUN9000	0.399112	0.64575	1
IDN9000	0.381663	0.42002	3
IND9000	0.574228	0.27667	3
IRL9000	0.320056	0.59146	2
IRN9000	0.648282	0.64042	3
ISL9000	0	0.92401	1
ISR9000	0.892865	0.91203	1
ITA9000	0.426114	0.67222	1
JAM9000	0.138458	0.51814	2
JOR9000	1.37822	0.79808	3
JPN9000	0.232222	0.78649	1
KEN9000	0.844979	0.19892	3
KOR9000	0.470298	0.79621	1
KWT9000	0.3312	0.98113	1
LBN9000	0.524377	0.86	1
LBY9000	0.381744	0.76346	1
LCA9000	0.609292	0.27774	2
LKA9000	0.923518	0.18443	3
LSO9000	1.18042	0.19548	3
LUX9000	0.448602	0.84216	1
LVA9000	0.252208	0.68067	1
2593283	0.367978	0.53657	2
MDG9000	0.657097	0.27121	3
MDV9000	0	0.27706	2
MEX9000	0.599787	0.74722	1
MLI9000	0.98973	0.28356	3
MLT9000	0.643948	0.92368	1
MNG9000	0.771967	0.57133	3
MOZ9000	0.592264	0.29098	3
MRT9000	0.343949	0.49244	2
MUS9000	0	0.4267	2
MWI9000	0.418799	0.1461	3
MYS9000	0.164337	0.61977	2
NAM9000	0.604065	0.32373	3
NCL9000	0	0.6178	1
NER9000	0.848348	0.16186	3
NGA9000	0.668212	0.3484	3
NIC9000	0.399654	0.54737	2
NLD9000	0.412089	0.76795	1
NOR9000	0.31907	0.76081	1
NPL9000	0.385955	0.13431	3
NZL9000	0	0.85677	1
OMN9000	0.242796	0.71569	1
PAK9000	0.48051	0.33155	2
PAN9000	0.392881	0.62198	2
PER9000	0.0399398	0.73042	1
PHL9000	0.572934	0.47955	2
PNG9000	0.230559	0.13204	2
PRI9000	0.433316	0.94387	1
PRT9000	0.463845	0.54399	2
PRY9000	0.300025	0.55331	2
PYF9000	0	0.56071	1
QAT9000	0.846173	0.96311	1
ROU9000	0.495243	0.53004	2
RWA9000	0.977385	0.14926	3
SAU9000	0.875316	0.79848	3
SDN9000	0.449115	0.29401	2
SEN9000	0.564394	0.40345	2
SGP9000	0	1	1
SLB9000	0	0.15813	2
SLE9000	0.307846	0.35626	2
SLV9000	0.522971	0.58912	2
SUR9000	0	0.66444	1
SWE9000	0.231373	0.84026	1
SWZ9000	1.34363	0.22686	3
SYR9000	0.489369	0.51947	2
TCD9000	0.495863	0.21637	2
TGO9000	0.319186	0.32907	2
THA9000	0.903098	0.31391	3
TON9000	0	0.23012	2
TTO9000	0	0.10777	2
TUN9000	0.603206	0.63432	2
TUR9000	0.659725	0.64741	3
TZA9000	0.305044	0.22309	2
URY9000	0.502241	0.92028	1
USA9000	0.309808	0.79057	1
VCT9000	0	0.45186	2
VEN9000	0	0.8798	1
VNM9000	0.652596	0.24374	3
WSM9000	0	0.21977	2
ZAF9000	0.571884	0.56891	2
ZMB9000	0.329073	0.34802	2
AGO0010	0.348636	0.40097	2
ALB0010	0.214708	0.52163	2
ARE0010	0.115549	0.84055	1
ARG0010	0.134033	0.90966	1
AUS0010	0.119282	0.88733	1
AUT0010	0.148956	0.65852	1
BDI0010	0.94837	0.10641	3
BEL0010	0.145345	0.97641	1
BEN0010	0.525465	0.41854	2
BFA0010	0.736336	0.25665	3
BGD0010	0.311004	0.30462	2
BGR0010	0.0656581	0.72302	1
BHR0010	0.0620159	0.88535	1
BHS0010	0.121168	0.82549	1
BLZ0010	0.613412	0.44963	2
BOL0010	0.208836	0.66426	1
BRA0010	0.172023	0.84335	1
BRB0010	0.19284	0.3206	2
BTN0010	1.68578	0.34793	3
BWA0010	0.584199	0.56235	2
CAF0010	0.5261	0.38828	2
CAN0010	0.129882	0.80937	1
CHE0010	0.100928	0.73663	1
CHL0010	0.170106	0.88586	1
CHN0010	0.26675	0.49226	2
CIV0010	0.350191	0.50557	2
CMR0010	0.489956	0.51516	2
COD0010	0.398917	0.39937	2
COG0010	0.477138	0.63228	2
COL0010	0.175781	0.75036	1
COM0010	0	0.27918	2
CPV0010	0	0.61833	1
CRI0010	0.131046	0.71734	1
CUB0010	0.0901827	0.76597	1
CYP0010	0.197565	0.67551	1
DEU0010	0.101064	0.74291	1
DNK0010	0.107053	0.86795	1
DOM0010	0.25577	0.73752	1
DZA0010	0.256317	0.67526	1
ECU0010	0.107581	0.6269	1
EGY0010	0.137865	0.43019	2
ESP0010	0.226635	0.78442	1
FIN0010	0.171513	0.83558	1
FJI0010	0	0.51828	2
FRA0010	0.164934	0.78345	1
GAB0010	0.385799	0.85697	1
GBR0010	0.0551409	0.81302	1
GHA0010	0.480232	0.50713	2
GIN0010	0.556146	0.34856	3
GMB0010	0.509282	0.56297	2
GNB0010	0.510939	0.45221	3
GNQ0010	0.551843	0.39223	2
GRC0010	0.129555	0.76292	1
GTM0010	0.158479	0.49323	2
GUY0010	0.299482	0.28239	2
HKG0010	0.0983274	1	1
HND0010	0.455374	0.51696	2
HTI0010	0.212067	0.52016	2
HUN0010	0.101039	0.68859	1
IDN0010	0.252608	0.49924	2
IND0010	0.341403	0.3093	2
IRL0010	0.265419	0.6184	1
IRN0010	0.179748	0.70626	1
ISL0010	0.309398	0.93624	1
ISR0010	0.258312	0.91824	1
ITA0010	0.127995	0.68327	1
JAM0010	0.253178	0.53743	2
JOR0010	0.264191	0.82473	1
JPN0010	0.0826711	0.90522	1
KEN0010	0.579508	0.23571	3
KOR0010	0.224211	0.81936	1
KWT0010	0.0680941	0.98263	1
LBN0010	0.189838	0.87183	1
LBY0010	0.148435	0.77642	1
LCA0010	0.279815	0.1845	2
LKA0010	0.149276	0.18321	2
LSO0010	0.727934	0.24753	3
LUX0010	0.184692	0.88547	1
LVA0010	0.070521	0.67692	1
MAR0010	0.204126	0.58052	2
MDG0010	0.226877	0.31929	2
MDV0010	0	0.39984	2
MEX0010	0.217162	0.77825	1
MLI0010	0.365027	0.35996	2
MLT0010	0.149687	0.94665	1
MNG0010	0.107747	0.67567	1
MOZ0010	0.484353	0.30955	2
MRT0010	0.18151	0.56682	2
MUS0010	0	0.40579	2
MWI0010	0.657192	0.1554	3
MYS0010	0.239061	0.70912	1
NAM0010	0.5197	0.41616	3
NCL0010	0	0.67273	1
NER0010	0.557053	0.17559	3
NGA0010	0.350208	0.4348	2
NIC0010	0.285188	0.57255	2
NLD0010	0.222786	0.87061	1
NOR0010	0.144198	0.79102	1
NPL0010	0.134466	0.16822	2
NZL0010	0.127055	0.86165	1
OMN0010	0.121119	0.75161	1
PAK0010	0.20441	0.36598	2
PAN0010	0.350174	0.65115	1
PER0010	0.0980959	0.76915	1
PHL0010	0.187831	0.45255	2
PNG0010	0.236788	0.13019	2
PRI0010	0.184056	0.93825	1
PRT0010	0.277531	0.60567	2
PRY0010	0.153485	0.58487	2
PYF0010	0	0.56479	1
QAT0010	0.0617691	0.98655	1
ROU0010	0.141503	0.53829	2
RWA0010	0.519943	0.23952	3
SAU0010	0.193656	0.82084	1
SDN0010	0.214634	0.2976	2
SEN0010	0.289455	0.4223	2
SGP0010	0.0121313	1	1
SLB0010	0.265857	0.20048	2
SLE0010	0.350659	0.38241	2
SLV0010	0.224617	0.64286	1
SUR0010	0.0892914	0.66344	1
SWE0010	0.0973945	0.85056	1
SWZ0010	0.728142	0.21492	3
SYR0010	0.18815	0.55677	2
TCD0010	0.530847	0.21983	2
TGO0010	0.385934	0.37533	2
THA0010	0.225606	0.4408	2
TON0010	0	0.23389	2
TTO0010	0.0812133	0.09092	2
TUN0010	0.194875	0.65934	1
TUR0010	0.272684	0.70715	1
TZA0010	0.751342	0.28114	3
URY0010	0.167958	0.94414	1
USA0010	0.161453	0.80772	1
VCT0010	0.202348	0.48785	2
VEN0010	0.145787	0.88769	1
VNM0010	0.326828	0.30392	2
WSM0010	0	0.20078	2
ZAF0010	0.289056	0.62218	1
ZMB0010	0.313143	0.38725	2

## Sheet: SI_fig_1
ISO3v10	country	PerCapitaUrbanLand_m2_2000
ABW	Aruba	330.827
AFG	Afghanistan	35.16
AGO	Angola	87.1051
AIA	Anguilla	83.5078
ALB	Albania	127.681
AND	Andorra	126.618
ANT	Netherland Antilles	224.964
ARE	United Arab Emirates	87.9285
ARG	Argentina	130.498
ARM	Armenia	149.828
ASM	American Samoa	22.4329
ATG	Antigua and Barbuda	109.652
AUS	Australia	510.719
AUT	Austria	361.3
AZE	Azerbaijan	146.542
BDI	Burundi	24.9969
BEL	Belgium	464.521
BEN	Benin	100.309
BFA	Burkina Faso	39.7005
BGD	Bangladesh	5.17896
BGR	Bulgaria	237.604
BHR	Bahrain	205.195
BHS	Bahamas	231.637
BIH	Bosnia-Herzegovina	116.642
BLR	Belarus	98.1704
BLZ	Belize	95.1939
BMU	Bermuda	9.11984
BOL	Bolivia	97.0294
BRA	Brazil	101.81
BRB	Barbados	199.515
BRN	Brunei Darussalam	399.692
BTN	Bhutan	4.31573
BWA	Botswana	194.952
CAF	Central African Republic	68.4533
CAN	Canada	314.432
CHE	Switzerland	325.645
CHL	Chile	115.695
CHN	China	57.3965
CIV	Ivory Coast	120.562
CMR	Cameroon	69.2382
COD	Congo, Democratic Republic	68.3294
COG	Congo	99.6592
COK	Cook Islands	0
COL	Colombia	53.48
COM	Comoros	42.8554
CPV	Cape Verde	31.7316
CRI	Costa Rica	135.957
CUB	Cuba	67.772
CYM	Cayman Islands	184.695
CYP	Cyprus	256.477
CZE	Czech Republic	326.443
DEU	Germany	290.018
DJI	Djibouti	19.0039
DMA	Commonwealth of Dominica	57.9512
DNK	Denmark	332.983
DOM	Dominican Republic	79.6417
DZA	Algeria	78.3258
ECU	Ecuador	71.1465
EGY	Egypt	69.1592
ERI	Eritrea	54.5935
ESP	Spain	191.622
EST	Estonia	126.007
ETH	Ethiopia	16.4495
FIN	Finland	124.463
FJI	Fiji	21.9537
FLK	Falkland Islands	0
FRA	France	322.209
FRO	Faeroe Islands	0
FSM	Federated State of Micronesia	38.7966
GAB	Gabon	215.426
GBR	United Kingdom	218.684
GEO	Georgia	168.158
GGY	Guernsey	297.085
GHA	Ghana	150
GIB	Gibraltar	6.09452
GIN	Guinea	76.4207
GLP	Guadeloupe	128.649
GMB	Gambia	124.714
GNB	Guinea-Bissau	50.2228
GNQ	Equatorial Guinea	97.424
GRC	Greece	185.471
GRD	Grenada	96.6877
GRL	Greenland	6.54592
GTM	Guatemala	84.8817
GUF	French Guiana	186.951
GUM	Guam	96.769
GUY	Guyana	220.816
HKG	Hong Kong	11.6435
HND	Honduras	75.0938
HRV	Croatia	232.75
HTI	Haiti	44.3975
HUN	Hungary	300.762
IDN	Indonesia	74.246
IMN	Isle of Man	246.532
IND	India	20.7542
IRL	Ireland	223.141
IRN	Iran	58.2215
IRQ	Iraq	63.6748
ISL	Iceland	83.7787
ISR	Israel	195.447
ITA	Italy	242.101
JAM	Jamaica	150.722
JEY	Jersey	194.866
JOR	Jordan	116.784
JPN	Japan	197.56
KAZ	Kazakhstan	118.439
KEN	Kenya	9.94509
KGZ	Kyrgyz Republic	127.969
KHM	Cambodia	14.128
KIR	Kiribati	0.278963
KNA	Saint Kitts and Nevis	155.738
KOR	Korea	63.3214
KWT	Kuwait	192.845
LAO	Lao People's Democratic Republic	39.4032
LBN	Lebanon	144.836
LBR	Liberia	244.306
LBY	Libyan Arab Jamahiriya	202.921
LCA	Saint Lucia	68.9203
LIE	Liechtenstein	533.822
LKA	Sri Lanka	49.3888
LSO	Lesotho	70.8193
LTU	Lithuania	98.3609
LUX	Luxembourg	186.545
LVA	Latvia	74.6118
MAC	Macao	27.0711
MAR	Morocco (includes Western Sahara)	75.4092
MCO	Monaco	123.702
MDA	Republic of Moldova	332.944
MDG	Madagascar	13.376
MDV	Maldives	0.429547
MEX	Mexico	107.208
MHL	Marshall Islands	0.0146024
MKD	Macedonia	157.704
MLI	Mali	33.043
MLT	Malta	176.783
MMR	Myanmar	25.8734
MNG	Mongolia	49.9068
MNP	Northern Mariana Islands	42.5553
MOZ	Mozambique	47.8933
MRT	Mauritania	64.3869
MSR	Montserrat	268.046
MTQ	Martinique	90.6873
MUS	Mauritius	101.518
MWI	Malawi	64.7373
MYS	Malaysia	189.318
MYT	Mayotte	52.0758
NAM	Namibia	233.426
NCL	New Caledonia	55.5679
NER	Niger	30.5199
NFK	Norfolk Island	1.6353
NGA	Nigeria	56.811
NIC	Nicaragua	41.7868
NIU	Niue	0
NLD	Netherlands	231.872
NOR	Norway	318.517
NPL	Nepal	13.5667
NRU	Nauru	7.14015
NZL	New Zealand	306.718
OMN	Oman	89.1892
PAK	Pakistan	18.8866
PAN	Panama	70.966
PCN	Pitcairn	0
PER	Peru	80.6959
PHL	Philippines	29.101
PLW	Palau	39.1286
PNG	Papua New Guinea	41.0836
POL	Poland	178.279
PRI	Puerto Rico	238.33
PRK	Korea, Dem. People's Rep. of	63.4671
PRT	Portugal	309.185
PRY	Paraguay	46.0926
PSE	Occupied Palestinian Territory	45.8383
PYF	French Polynesia	0.0226043
QAT	Qatar	266.11
REU	Reunion	164.292
ROU	Romania	215.834
RUS	Russia	146.72
RWA	Rwanda	15.1966
SAU	Saudi Arabia	119.601
SCG	Serbia and Montenegro	99.7533
SDN	Sudan	31.8742
SEN	Senegal	44.2127
SGP	Singapore	37.0506
SHN	Saint Helena	691.134
SJM	Svalbard	#DIV/0!
SLB	Solomon Islands	34.3663
SLE	Sierra Leone	103.103
SLV	El Salvador	45.5235
SMR	San Marino	406.011
SOM	Somalia	361.441
SPM	Saint Pierre and Miquelon	70.2111
STP	Sao Tome and Principe	71.445
SUR	Suriname	228.24
SVK	Slovakia	275.045
SVN	Slovenia	217.835
SWE	Sweden	191.755
SWZ	Swaziland	86.5149
SYC	Seychelles	17.8388
SYR	Syrian Arab Republic	105.627
TCA	Turks and Caicos Islands	113.989
TCD	Chad	14.8025
TGO	Togo	38.538
THA	Thailand	74.0763
TJK	Tajikistan	46.7604
TKL	Tokelau	0
TKM	Turkmenistan	24.9948
TLS	East Timor	93.3116
TON	Tonga	0.905976
TTO	Trinidad and Tobago	139.833
TUN	Tunisia	113.147
TUR	Turkey	92.5434
TUV	Tuvalu	0.0558606
TWN	Taiwan	94.2562
TZA	United Rep. of Tanzania	26.7209
UGA	Uganda	20.0193
UKR	Ukraine	257.284
URY	Uruguay	135.675
USA	United States of America	435.558
UZB	Uzbekistan	110.994
VCT	Saint Vincent	146.156
VEN	Venezuela	104.629
VGB	British Virgin Islands	242.588
VIR	United States Virgin Islands	281.408
VNM	Viet Nam	32.4877
VUT	Vanuatu	9.85915
WLF	Wallis and Futuna	8.15646
WSM	Western Samoa	24.0391
YEM	Yemen	49.0104
ZAF	South Africa	248.58
ZMB	Zambia	80.9132
ZWE	Zimbabwe	77.7707
